# Supplementary material for: FFPred 2.0: Improved Homology-Independent Prediction of Gene Ontology Terms for Eukaryotic Protein Sequences
Source: PLoS One. 2013 May 22;8(5):e63754. doi: 10.1371/journal.pone.0063754 (PMC3661659; doi:10.1371/journal.pone.0063754)
Supplement: Table S1 — FFPred 2.0 vocabulary and SVM performance. The table lists all GO terms that are present in the vocabulary of FFPred 2.0, together with the values of MCC, sensitivity, specificity, and precision obtained by the corresponding SVMs during the training procedure. (XLSX) [file pone.0063754.s009.xlsx]

## Sheet: Vocabulary
GO term	GO domain	MCC	Sensitivity	Specificity	Precision	GO term description
GO:0000075	BP	0.283	0.242	0.972	0.441	cell cycle checkpoint
GO:0000122	BP	0.519	0.623	0.904	0.598	negative regulation of transcription from RNA polymerase II promoter
GO:0000165	BP	0.275	0.167	0.988	0.562	MAPK cascade
GO:0000166	MF	0.63	0.924	0.672	0.841	nucleotide binding
GO:0000226	BP	0.202	0.18	0.969	0.344	microtubule cytoskeleton organization
GO:0000278	BP	0.258	0.941	0.345	0.277	mitotic cell cycle
GO:0000287	MF	0.33	0.194	0.991	0.667	magnesium ion binding
GO:0000398	BP	0.336	0.519	0.906	0.307	nuclear mRNA splicing, via spliceosome
GO:0000902	BP	0.274	0.145	0.987	0.758	cell morphogenesis
GO:0000975	MF	0.617	0.707	0.938	0.637	regulatory region DNA binding
GO:0000981	MF	0.854	0.841	0.988	0.898	sequence-specific DNA binding RNA polymerase II transcription factor activity
GO:0000988	MF	0.29	0.609	0.748	0.333	protein binding transcription factor activity
GO:0000989	MF	0.298	0.713	0.676	0.307	transcription factor binding transcription factor activity
GO:0001071	MF	0.707	0.819	0.89	0.81	nucleic acid binding transcription factor activity
GO:0001501	BP	0.337	0.726	0.744	0.292	skeletal system development
GO:0001503	BP	0.217	0.312	0.931	0.242	ossification
GO:0001525	BP	0.241	0.365	0.907	0.277	angiogenesis
GO:0001558	BP	0.193	0.346	0.877	0.248	regulation of cell growth
GO:0001568	BP	0.28	0.625	0.754	0.276	blood vessel development
GO:0001654	BP	0.256	0.129	0.992	0.615	eye development
GO:0001655	BP	0.173	0.6	0.694	0.152	urogenital system development
GO:0001664	MF	0.548	0.596	0.926	0.674	G-protein coupled receptor binding
GO:0001666	BP	0.148	0.561	0.695	0.137	response to hypoxia
GO:0001701	BP	0.052	0.771	0.308	0.108	in utero embryonic development
GO:0001775	BP	0.257	0.529	0.774	0.332	cell activation
GO:0001819	BP	0.136	0.48	0.756	0.127	positive regulation of cytokine production
GO:0001822	BP	0.209	0.065	0.998	0.75	kidney development
GO:0001932	BP	0.307	0.308	0.928	0.622	regulation of protein phosphorylation
GO:0001933	BP	0.278	0.155	0.991	0.6	negative regulation of protein phosphorylation
GO:0001934	BP	0.233	0.5	0.769	0.332	positive regulation of protein phosphorylation
GO:0001944	BP	0.248	0.437	0.846	0.315	vasculature development
GO:0002009	BP	0.158	0.584	0.664	0.169	morphogenesis of an epithelium
GO:0002237	BP	0.112	0.05	0.993	0.375	response to molecule of bacterial origin
GO:0002250	BP	0.682	0.59	0.99	0.837	adaptive immune response
GO:0002682	BP	0.422	0.467	0.906	0.678	regulation of immune system process
GO:0002684	BP	0.446	0.405	0.953	0.7	positive regulation of immune system process
GO:0002764	BP	0.377	0.625	0.866	0.333	immune response-regulating signaling pathway
GO:0003006	BP	0.137	0.529	0.664	0.198	developmental process involved in reproduction
GO:0003677	MF	0.622	0.777	0.853	0.881	DNA binding
GO:0003682	MF	0.237	0.619	0.759	0.194	chromatin binding
GO:0003690	MF	0.398	0.277	0.989	0.65	double-stranded DNA binding
GO:0003700	MF	0.741	0.844	0.898	0.835	sequence-specific DNA binding transcription factor activity
GO:0003712	MF	0.258	0.544	0.77	0.315	transcription cofactor activity
GO:0003713	MF	0.196	0.652	0.67	0.171	transcription coactivator activity
GO:0003714	MF	0.198	0.688	0.689	0.136	transcription corepressor activity
GO:0003723	MF	0.528	0.576	0.912	0.738	RNA binding
GO:0003735	MF	0.819	0.892	0.974	0.786	structural constituent of ribosome
GO:0003779	MF	0.597	0.675	0.9	0.778	actin binding
GO:0003823	MF	0.854	0.804	0.996	0.925	antigen binding
GO:0003924	MF	0.672	0.545	0.992	0.894	GTPase activity
GO:0004175	MF	0.685	0.699	0.954	0.789	endopeptidase activity
GO:0004222	MF	0.71	0.562	0.997	0.931	metalloendopeptidase activity
GO:0004252	MF	0.732	0.761	0.975	0.75	serine-type endopeptidase activity
GO:0004518	MF	0.5	0.267	1	1	nuclease activity
GO:0004672	MF	0.616	0.714	0.896	0.741	protein kinase activity
GO:0004674	MF	0.684	0.742	0.937	0.756	protein serine/threonine kinase activity
GO:0004713	MF	0.666	0.569	0.99	0.829	protein tyrosine kinase activity
GO:0004721	MF	0.569	0.391	0.996	0.893	phosphoprotein phosphatase activity
GO:0004842	MF	0.506	0.333	0.994	0.846	ubiquitin-protein ligase activity
GO:0004857	MF	0.469	0.486	0.947	0.586	enzyme inhibitor activity
GO:0004866	MF	0.576	0.475	0.987	0.763	endopeptidase inhibitor activity
GO:0004871	MF	0.719	0.763	0.941	0.924	signal transducer activity
GO:0004872	MF	0.751	0.869	0.881	0.874	receptor activity
GO:0004888	MF	0.809	0.896	0.915	0.878	transmembrane signaling receptor activity
GO:0004930	MF	0.896	0.918	0.972	0.939	G-protein coupled receptor activity
GO:0005083	MF	0.554	0.635	0.935	0.595	small GTPase regulator activity
GO:0005085	MF	0.605	0.515	0.986	0.778	guanyl-nucleotide exchange factor activity
GO:0005096	MF	0.453	0.75	0.849	0.377	GTPase activator activity
GO:0005102	MF	0.497	0.637	0.881	0.908	receptor binding
GO:0005125	MF	0.711	0.836	0.909	0.729	cytokine activity
GO:0005126	MF	0.683	0.742	0.933	0.767	cytokine receptor binding
GO:0005198	MF	0.598	0.668	0.917	0.709	structural molecule activity
GO:0005215	MF	0.748	0.81	0.926	0.889	transporter activity
GO:0005261	MF	0.624	0.711	0.944	0.634	cation channel activity
GO:0005506	MF	0.586	0.461	0.987	0.837	iron ion binding
GO:0005509	MF	0.683	0.676	0.955	0.862	calcium ion binding
GO:0005524	MF	0.632	0.861	0.767	0.798	ATP binding
GO:0005525	MF	0.706	0.765	0.942	0.761	GTP binding
GO:0005539	MF	0.478	0.918	0.85	0.304	glycosaminoglycan binding
GO:0005543	MF	0.473	0.655	0.851	0.54	phospholipid binding
GO:0005975	BP	0.571	0.598	0.928	0.756	carbohydrate metabolic process
GO:0006006	BP	0.274	0.373	0.933	0.292	glucose metabolic process
GO:0006066	BP	0.339	0.356	0.949	0.448	alcohol metabolic process
GO:0006082	BP	0.608	0.76	0.863	0.694	organic acid metabolic process
GO:0006091	BP	0.509	0.536	0.941	0.626	generation of precursor metabolites and energy
GO:0006184	BP	0.635	0.558	0.983	0.796	GTP catabolic process
GO:0006200	BP	0.572	0.683	0.914	0.613	ATP catabolic process
GO:0006260	BP	0.207	0.857	0.514	0.141	DNA replication
GO:0006281	BP	0.315	0.803	0.619	0.293	DNA repair
GO:0006310	BP	0.115	0.115	0.969	0.222	DNA recombination
GO:0006325	BP	0.276	0.5	0.814	0.353	chromatin organization
GO:0006351	BP	0.645	0.793	0.858	0.879	transcription, DNA-dependent
GO:0006352	BP	0.231	0.479	0.849	0.211	transcription initiation, DNA-dependent
GO:0006355	BP	0.517	0.71	0.847	0.912	regulation of transcription, DNA-dependent
GO:0006357	BP	0.484	0.595	0.866	0.724	regulation of transcription from RNA polymerase II promoter
GO:0006366	BP	0.606	0.695	0.908	0.704	transcription from RNA polymerase II promoter
GO:0006396	BP	0.39	0.641	0.788	0.475	RNA processing
GO:0006397	BP	0.397	0.519	0.899	0.458	mRNA processing
GO:0006401	BP	0.39	0.259	0.99	0.667	RNA catabolic process
GO:0006402	BP	0.423	0.289	0.991	0.684	mRNA catabolic process
GO:0006412	BP	0.609	0.612	0.951	0.744	translation
GO:0006413	BP	0.433	0.422	0.973	0.514	translational initiation
GO:0006417	BP	0.179	0.157	0.973	0.308	regulation of translation
GO:0006457	BP	0.341	0.358	0.949	0.453	protein folding
GO:0006461	BP	0.177	0.509	0.698	0.309	protein complex assembly
GO:0006464	BP	0.406	0.829	0.561	0.751	cellular protein modification process
GO:0006468	BP	0.574	0.587	0.933	0.82	protein phosphorylation
GO:0006469	BP	0.251	0.087	0.998	0.8	negative regulation of protein kinase activity
GO:0006470	BP	0.396	0.421	0.958	0.462	protein dephosphorylation
GO:0006486	BP	0.661	0.612	0.982	0.774	protein glycosylation
GO:0006508	BP	0.582	0.558	0.952	0.851	proteolysis
GO:0006511	BP	0.47	0.404	0.97	0.678	ubiquitin-dependent protein catabolic process
GO:0006520	BP	0.582	0.657	0.924	0.657	cellular amino acid metabolic process
GO:0006605	BP	0.441	0.289	0.989	0.8	protein targeting
GO:0006629	BP	0.513	0.585	0.896	0.735	lipid metabolic process
GO:0006631	BP	0.549	0.75	0.91	0.486	fatty acid metabolic process
GO:0006644	BP	0.344	0.373	0.943	0.449	phospholipid metabolic process
GO:0006650	BP	0.363	0.317	0.973	0.514	glycerophospholipid metabolic process
GO:0006790	BP	0.293	0.857	0.7	0.168	sulfur compound metabolic process
GO:0006796	BP	0.516	0.707	0.806	0.77	phosphate-containing compound metabolic process
GO:0006810	BP	0.509	0.803	0.723	0.861	transport
GO:0006811	BP	0.738	0.77	0.943	0.881	ion transport
GO:0006812	BP	0.687	0.761	0.918	0.788	cation transport
GO:0006814	BP	0.67	0.574	0.99	0.833	sodium ion transport
GO:0006816	BP	0.513	0.518	0.969	0.58	calcium ion transport
GO:0006869	BP	0.431	0.321	0.987	0.654	lipid transport
GO:0006873	BP	0.332	0.728	0.697	0.334	cellular ion homeostasis
GO:0006874	BP	0.418	0.421	0.965	0.5	cellular calcium ion homeostasis
GO:0006886	BP	0.434	0.456	0.926	0.636	intracellular protein transport
GO:0006887	BP	0.243	0.123	0.993	0.583	exocytosis
GO:0006897	BP	0.388	0.274	0.982	0.684	endocytosis
GO:0006913	BP	0.258	0.071	1	1	nucleocytoplasmic transport
GO:0006915	BP	0.188	0.205	0.926	0.522	apoptotic process
GO:0006916	BP	0.177	0.635	0.661	0.159	anti-apoptosis
GO:0006917	BP	0.179	0.093	0.987	0.529	induction of apoptosis
GO:0006928	BP	0.185	0.11	0.977	0.641	cellular component movement
GO:0006935	BP	0.286	0.405	0.881	0.405	chemotaxis
GO:0006936	BP	0.179	0.711	0.65	0.117	muscle contraction
GO:0006950	BP	0.175	0.819	0.336	0.684	response to stress
GO:0006952	BP	0.393	0.537	0.842	0.609	defense response
GO:0006954	BP	0.348	0.179	0.994	0.81	inflammatory response
GO:0006955	BP	0.47	0.622	0.842	0.65	immune response
GO:0006959	BP	0.815	0.75	0.994	0.913	humoral immune response
GO:0006974	BP	0.237	0.948	0.298	0.275	response to DNA damage stimulus
GO:0006979	BP	0.244	0.134	0.989	0.562	response to oxidative stress
GO:0007005	BP	0.412	0.426	0.964	0.479	mitochondrion organization
GO:0007010	BP	0.282	0.503	0.801	0.406	cytoskeleton organization
GO:0007017	BP	0.197	0.204	0.947	0.368	microtubule-based process
GO:0007049	BP	0.243	0.921	0.294	0.394	cell cycle
GO:0007067	BP	0.242	0.358	0.9	0.309	mitosis
GO:0007155	BP	0.61	0.697	0.906	0.719	cell adhesion
GO:0007156	BP	0.916	0.911	0.996	0.932	homophilic cell adhesion
GO:0007165	BP	0.211	0.466	0.782	0.879	signal transduction
GO:0007166	BP	0.448	0.623	0.833	0.853	cell surface receptor signaling pathway
GO:0007169	BP	0.484	0.355	0.983	0.831	transmembrane receptor protein tyrosine kinase signaling pathway
GO:0007186	BP	0.817	0.823	0.969	0.94	G-protein coupled receptor signaling pathway
GO:0007243	BP	0.394	0.366	0.955	0.587	intracellular protein kinase cascade
GO:0007264	BP	0.572	0.531	0.962	0.768	small GTPase mediated signal transduction
GO:0007267	BP	0.485	0.68	0.824	0.598	cell-cell signaling
GO:0007268	BP	0.453	0.573	0.887	0.549	synaptic transmission
GO:0007275	BP	0.258	0.523	0.759	0.843	multicellular organismal development
GO:0007283	BP	0.098	0.121	0.949	0.255	spermatogenesis
GO:0007346	BP	0.209	0.087	0.994	0.636	regulation of mitotic cell cycle
GO:0007389	BP	0.438	0.365	0.97	0.667	pattern specification process
GO:0007399	BP	0.159	0.634	0.526	0.506	nervous system development
GO:0007409	BP	0.39	0.462	0.918	0.495	axonogenesis
GO:0007411	BP	0.369	0.487	0.909	0.413	axon guidance
GO:0007417	BP	0.193	0.236	0.916	0.429	central nervous system development
GO:0007423	BP	0.099	0.086	0.969	0.31	sensory organ development
GO:0007507	BP	0.111	0.058	0.988	0.385	heart development
GO:0007517	BP	0.082	0.373	0.758	0.12	muscle organ development
GO:0007584	BP	0.176	0.279	0.914	0.227	response to nutrient
GO:0007596	BP	0.312	0.246	0.967	0.588	blood coagulation
GO:0007601	BP	0.279	0.148	0.993	0.615	visual perception
GO:0007606	BP	0.942	0.919	0.997	0.984	sensory perception of chemical stimulus
GO:0007608	BP	0.956	0.942	0.997	0.983	sensory perception of smell
GO:0007610	BP	0.206	0.36	0.866	0.286	behavior
GO:0008015	BP	0.33	0.254	0.979	0.533	blood circulation
GO:0008047	MF	0.414	0.312	0.976	0.709	enzyme activator activity
GO:0008083	MF	0.568	0.778	0.852	0.575	growth factor activity
GO:0008092	MF	0.634	0.846	0.79	0.779	cytoskeletal protein binding
GO:0008104	BP	0.426	0.584	0.828	0.684	protein localization
GO:0008134	MF	0.491	0.8	0.721	0.58	transcription factor binding
GO:0008202	BP	0.363	0.254	0.985	0.615	steroid metabolic process
GO:0008219	BP	0.148	0.101	0.97	0.609	cell death
GO:0008233	MF	0.531	0.631	0.888	0.679	peptidase activity
GO:0008234	MF	0.476	0.321	0.993	0.773	cysteine-type peptidase activity
GO:0008236	MF	0.721	0.654	0.987	0.85	serine-type peptidase activity
GO:0008237	MF	0.55	0.613	0.949	0.583	metallopeptidase activity
GO:0008270	MF	0.592	0.785	0.815	0.859	zinc ion binding
GO:0008283	BP	0.135	0.655	0.52	0.231	cell proliferation
GO:0008284	BP	0.295	0.424	0.863	0.455	positive regulation of cell proliferation
GO:0008285	BP	0.209	0.594	0.672	0.276	negative regulation of cell proliferation
GO:0008289	MF	0.508	0.588	0.896	0.679	lipid binding
GO:0008380	BP	0.397	0.69	0.832	0.347	RNA splicing
GO:0008406	BP	0.126	0.04	0.997	0.5	gonad development
GO:0008509	MF	0.812	0.943	0.972	0.725	anion transmembrane transporter activity
GO:0008544	BP	0.315	0.296	0.959	0.471	epidermis development
GO:0008610	BP	0.556	0.7	0.9	0.576	lipid biosynthetic process
GO:0009055	MF	0.656	0.535	0.991	0.864	electron carrier activity
GO:0009100	BP	0.608	0.511	0.984	0.807	glycoprotein metabolic process
GO:0009101	BP	0.641	0.5	0.993	0.886	glycoprotein biosynthetic process
GO:0009143	BP	0.621	0.69	0.917	0.737	nucleoside triphosphate catabolic process
GO:0009308	BP	0.545	0.706	0.867	0.61	amine metabolic process
GO:0009605	BP	0.259	0.524	0.741	0.48	response to external stimulus
GO:0009611	BP	0.244	0.421	0.813	0.484	response to wounding
GO:0009615	BP	0.211	0.132	0.987	0.438	response to virus
GO:0009617	BP	0.313	0.196	0.985	0.643	response to bacterium
GO:0009725	BP	0.275	0.248	0.945	0.605	response to hormone stimulus
GO:0009790	BP	0.382	0.313	0.96	0.736	embryo development
GO:0009792	BP	0.123	0.393	0.754	0.238	embryo development ending in birth or egg hatching
GO:0009887	BP	0.337	0.529	0.82	0.476	organ morphogenesis
GO:0009888	BP	0.322	0.574	0.752	0.54	tissue development
GO:0009952	BP	0.404	0.745	0.86	0.292	anterior/posterior pattern specification
GO:0009966	BP	0.266	0.772	0.482	0.611	regulation of signal transduction
GO:0009967	BP	0.174	0.344	0.823	0.388	positive regulation of signal transduction
GO:0009991	BP	0.152	0.16	0.95	0.327	response to extracellular stimulus
GO:0010033	BP	0.143	0.763	0.369	0.528	response to organic substance
GO:0010038	BP	0.16	0.703	0.579	0.137	response to metal ion
GO:0010466	BP	0.413	0.554	0.915	0.414	negative regulation of peptidase activity
GO:0010468	BP	0.426	0.633	0.85	0.921	regulation of gene expression
GO:0010564	BP	0.125	0.823	0.34	0.179	regulation of cell cycle process
GO:0010608	BP	0.143	0.034	0.998	0.75	posttranscriptional regulation of gene expression
GO:0010628	BP	0.436	0.527	0.877	0.679	positive regulation of gene expression
GO:0010629	BP	0.448	0.624	0.832	0.59	negative regulation of gene expression
GO:0010740	BP	0.148	0.478	0.727	0.2	positive regulation of intracellular protein kinase cascade
GO:0010817	BP	0.322	0.241	0.983	0.52	regulation of hormone levels
GO:0010941	BP	0.142	0.158	0.931	0.582	regulation of cell death
GO:0010942	BP	0.105	0.144	0.93	0.333	positive regulation of cell death
GO:0010951	BP	0.588	0.437	0.993	0.861	negative regulation of endopeptidase activity
GO:0010975	BP	0.193	0.255	0.941	0.245	regulation of neuron projection development
GO:0012501	BP	0.217	0.194	0.946	0.59	programmed cell death
GO:0014070	BP	0.149	0.623	0.64	0.135	response to organic cyclic compound
GO:0015031	BP	0.474	0.629	0.839	0.66	protein transport
GO:0015075	MF	0.794	0.866	0.933	0.848	ion transmembrane transporter activity
GO:0015081	MF	0.697	0.872	0.958	0.594	sodium ion transmembrane transporter activity
GO:0015267	MF	0.766	0.89	0.929	0.745	channel activity
GO:0016032	BP	0.431	0.357	0.971	0.667	viral reproduction
GO:0016042	BP	0.5	0.705	0.916	0.43	lipid catabolic process
GO:0016044	BP	0.334	0.176	0.993	0.762	cellular membrane organization
GO:0016052	BP	0.432	0.583	0.936	0.389	carbohydrate catabolic process
GO:0016055	BP	0.341	0.127	1	1	Wnt receptor signaling pathway
GO:0016064	BP	0.718	0.688	0.987	0.786	immunoglobulin mediated immune response
GO:0016192	BP	0.44	0.585	0.849	0.611	vesicle-mediated transport
GO:0016310	BP	0.496	0.707	0.789	0.709	phosphorylation
GO:0016311	BP	0.359	0.31	0.965	0.564	dephosphorylation
GO:0016337	BP	0.636	0.674	0.957	0.688	cell-cell adhesion
GO:0016477	BP	0.277	0.293	0.93	0.494	cell migration
GO:0016491	MF	0.618	0.735	0.879	0.751	oxidoreductase activity
GO:0016567	BP	0.417	0.415	0.942	0.602	protein ubiquitination
GO:0016568	BP	0.224	0.704	0.614	0.232	chromatin modification
GO:0016570	BP	0.132	0.478	0.725	0.158	histone modification
GO:0016773	MF	0.607	0.752	0.861	0.728	phosphotransferase activity, alcohol group as acceptor
GO:0016779	MF	0.334	0.577	0.887	0.275	nucleotidyltransferase activity
GO:0016791	MF	0.55	0.495	0.972	0.716	phosphatase activity
GO:0016829	MF	0.371	0.352	0.964	0.5	lyase activity
GO:0016887	MF	0.632	0.577	0.972	0.807	ATPase activity
GO:0017038	BP	0.23	0.244	0.962	0.306	protein import
GO:0017171	MF	0.611	0.582	0.974	0.719	serine hydrolase activity
GO:0019216	BP	0.146	0.037	0.999	0.667	regulation of lipid metabolic process
GO:0019221	BP	0.584	0.462	0.986	0.84	cytokine-mediated signaling pathway
GO:0019725	BP	0.277	0.532	0.775	0.39	cellular homeostasis
GO:0019787	MF	0.381	0.465	0.932	0.423	small conjugating protein ligase activity
GO:0019899	MF	0.359	0.804	0.541	0.717	enzyme binding
GO:0019900	MF	0.393	0.815	0.598	0.512	kinase binding
GO:0019901	MF	0.318	0.674	0.667	0.478	protein kinase binding
GO:0019904	MF	0.338	0.732	0.612	0.556	protein domain specific binding
GO:0019941	BP	0.293	0.218	0.973	0.564	modification-dependent protein catabolic process
GO:0019953	BP	0.104	0.055	0.985	0.444	sexual reproduction
GO:0020037	MF	0.675	0.545	0.994	0.882	heme binding
GO:0022008	BP	0.342	0.373	0.909	0.662	neurogenesis
GO:0022604	BP	0.088	0.116	0.953	0.2	regulation of cell morphogenesis
GO:0030003	BP	0.431	0.489	0.936	0.506	cellular cation homeostasis
GO:0030029	BP	0.251	0.728	0.649	0.221	actin filament-based process
GO:0030030	BP	0.291	0.239	0.958	0.609	cell projection organization
GO:0030036	BP	0.241	0.482	0.829	0.258	actin cytoskeleton organization
GO:0030097	BP	0.166	0.159	0.958	0.341	hemopoiesis
GO:0030111	BP	0.229	0.089	0.997	0.667	regulation of Wnt receptor signaling pathway
GO:0030154	BP	0.194	0.648	0.545	0.637	cell differentiation
GO:0030155	BP	0.23	0.478	0.837	0.227	regulation of cell adhesion
GO:0030163	BP	0.375	0.277	0.976	0.673	protein catabolic process
GO:0030168	BP	0.251	0.529	0.843	0.213	platelet activation
GO:0030182	BP	0.35	0.302	0.953	0.671	neuron differentiation
GO:0030234	MF	0.494	0.591	0.878	0.717	enzyme regulator activity
GO:0030246	MF	0.512	0.609	0.912	0.583	carbohydrate binding
GO:0030334	BP	0.253	0.458	0.841	0.301	regulation of cell migration
GO:0030335	BP	0.328	0.579	0.871	0.28	positive regulation of cell migration
GO:0030855	BP	0.126	0.017	1	1	epithelial cell differentiation
GO:0030900	BP	0.094	0.556	0.605	0.124	forebrain development
GO:0031175	BP	0.331	0.283	0.958	0.59	neuron projection development
GO:0031344	BP	0.212	0.241	0.951	0.298	regulation of cell projection organization
GO:0031396	BP	0.3	0.2	0.988	0.529	regulation of protein ubiquitination
GO:0031401	BP	0.168	0.26	0.883	0.398	positive regulation of protein modification process
GO:0031406	MF	0.205	0.062	0.999	0.75	carboxylic acid binding
GO:0032147	BP	0.199	0.148	0.978	0.391	activation of protein kinase activity
GO:0032259	BP	0.467	0.483	0.952	0.566	methylation
GO:0032268	BP	0.277	0.414	0.836	0.612	regulation of cellular protein metabolic process
GO:0032269	BP	0.155	0.045	0.997	0.714	negative regulation of cellular protein metabolic process
GO:0032270	BP	0.194	0.254	0.901	0.464	positive regulation of cellular protein metabolic process
GO:0032403	MF	0.329	0.278	0.954	0.667	protein complex binding
GO:0032446	BP	0.457	0.486	0.931	0.611	protein modification by small protein conjugation
GO:0032496	BP	0.072	0.772	0.356	0.093	response to lipopolysaccharide
GO:0032502	BP	0.227	0.474	0.783	0.866	developmental process
GO:0032787	BP	0.594	0.544	0.972	0.757	monocarboxylic acid metabolic process
GO:0032868	BP	0.333	0.162	0.995	0.786	response to insulin stimulus
GO:0032869	BP	0.452	0.255	0.997	0.867	cellular response to insulin stimulus
GO:0032870	BP	0.509	0.447	0.967	0.724	cellular response to hormone stimulus
GO:0032880	BP	0.121	0.439	0.735	0.171	regulation of protein localization
GO:0032940	BP	0.211	0.116	0.986	0.55	secretion by cell
GO:0033365	BP	0.325	0.437	0.9	0.402	protein localization to organelle
GO:0033554	BP	0.102	0.801	0.293	0.372	cellular response to stress
GO:0033674	BP	0.275	0.189	0.976	0.583	positive regulation of kinase activity
GO:0034097	BP	0.264	0.399	0.867	0.39	response to cytokine stimulus
GO:0034613	BP	0.383	0.548	0.834	0.555	cellular protein localization
GO:0035091	MF	0.209	0.106	0.993	0.5	phosphatidylinositol binding
GO:0035556	BP	0.319	0.632	0.688	0.614	intracellular signal transduction
GO:0035725	BP	0.75	0.723	0.988	0.81	sodium ion transmembrane transport
GO:0040007	BP	0.146	0.518	0.701	0.176	growth
GO:0040012	BP	0.315	0.454	0.881	0.392	regulation of locomotion
GO:0042060	BP	0.284	0.43	0.858	0.416	wound healing
GO:0042127	BP	0.223	0.393	0.813	0.525	regulation of cell proliferation
GO:0042180	BP	0.637	0.705	0.915	0.772	cellular ketone metabolic process
GO:0042254	BP	0.392	0.217	0.996	0.769	ribosome biogenesis
GO:0042325	BP	0.198	0.296	0.871	0.486	regulation of phosphorylation
GO:0042326	BP	0.225	0.131	0.988	0.5	negative regulation of phosphorylation
GO:0042327	BP	0.192	0.228	0.923	0.407	positive regulation of phosphorylation
GO:0042391	BP	0.268	0.122	0.996	0.667	regulation of membrane potential
GO:0042493	BP	0.144	0.244	0.899	0.247	response to drug
GO:0042578	MF	0.374	0.355	0.948	0.583	phosphoric ester hydrolase activity
GO:0042592	BP	0.336	0.644	0.708	0.515	homeostatic process
GO:0042623	MF	0.46	0.538	0.922	0.538	ATPase activity, coupled
GO:0042692	BP	0.084	0.176	0.917	0.141	muscle cell differentiation
GO:0042802	MF	0.266	0.658	0.608	0.661	identical protein binding
GO:0042803	MF	0.295	0.594	0.701	0.603	protein homodimerization activity
GO:0043066	BP	0.107	0.051	0.987	0.5	negative regulation of apoptotic process
GO:0043069	BP	0.105	0.316	0.793	0.281	negative regulation of programmed cell death
GO:0043085	BP	0.265	0.471	0.785	0.535	positive regulation of catalytic activity
GO:0043086	BP	0.397	0.365	0.946	0.682	negative regulation of catalytic activity
GO:0043087	BP	0.35	0.657	0.797	0.332	regulation of GTPase activity
GO:0043161	BP	0.439	0.277	0.994	0.765	proteasomal ubiquitin-dependent protein catabolic process
GO:0043405	BP	0.187	0.5	0.783	0.183	regulation of MAP kinase activity
GO:0043408	BP	0.237	0.337	0.907	0.315	regulation of MAPK cascade
GO:0043434	BP	0.358	0.231	0.985	0.706	response to peptide hormone stimulus
GO:0043547	BP	0.362	0.621	0.836	0.345	positive regulation of GTPase activity
GO:0043565	MF	0.749	0.834	0.922	0.81	sequence-specific DNA binding
GO:0043566	MF	0.34	0.75	0.769	0.255	structure-specific DNA binding
GO:0043583	BP	0.234	0.756	0.697	0.143	ear development
GO:0043623	BP	0.131	0.655	0.586	0.118	cellular protein complex assembly
GO:0043687	BP	0.469	0.319	0.993	0.75	post-translational protein modification
GO:0044212	MF	0.545	0.709	0.908	0.526	transcription regulatory region DNA binding
GO:0044257	BP	0.319	0.418	0.901	0.418	cellular protein catabolic process
GO:0044267	BP	0.393	0.751	0.662	0.833	cellular protein metabolic process
GO:0045087	BP	0.471	0.323	0.987	0.862	innate immune response
GO:0045088	BP	0.197	0.109	0.99	0.462	regulation of innate immune response
GO:0045165	BP	0.27	0.192	0.983	0.476	cell fate commitment
GO:0045184	BP	0.35	0.696	0.674	0.514	establishment of protein localization
GO:0045333	BP	0.577	0.735	0.949	0.507	cellular respiration
GO:0045595	BP	0.245	0.588	0.675	0.431	regulation of cell differentiation
GO:0045596	BP	0.169	0.582	0.661	0.205	negative regulation of cell differentiation
GO:0045597	BP	0.274	0.587	0.756	0.313	positive regulation of cell differentiation
GO:0045664	BP	0.18	0.156	0.966	0.364	regulation of neuron differentiation
GO:0045786	BP	0.185	0.118	0.983	0.421	negative regulation of cell cycle
GO:0045859	BP	0.242	0.211	0.951	0.552	regulation of protein kinase activity
GO:0045860	BP	0.171	0.124	0.973	0.433	positive regulation of protein kinase activity
GO:0045892	BP	0.443	0.649	0.812	0.566	negative regulation of transcription, DNA-dependent
GO:0045893	BP	0.477	0.587	0.87	0.687	positive regulation of transcription, DNA-dependent
GO:0045926	BP	0.069	0.5	0.634	0.088	negative regulation of growth
GO:0045944	BP	0.498	0.567	0.906	0.655	positive regulation of transcription from RNA polymerase II promoter
GO:0046034	BP	0.46	0.718	0.822	0.461	ATP metabolic process
GO:0046395	BP	0.522	0.547	0.966	0.569	carboxylic acid catabolic process
GO:0046483	BP	0.61	0.762	0.852	0.741	heterocycle metabolic process
GO:0046578	BP	0.546	0.618	0.934	0.602	regulation of Ras protein signal transduction
GO:0046872	MF	0.438	0.894	0.516	0.847	metal ion binding
GO:0046883	BP	0.252	0.222	0.975	0.37	regulation of hormone secretion
GO:0046907	BP	0.415	0.641	0.784	0.582	intracellular transport
GO:0046982	MF	0.324	0.203	0.981	0.778	protein heterodimerization activity
GO:0046983	MF	0.346	0.804	0.527	0.662	protein dimerization activity
GO:0048011	BP	0.211	0.078	0.997	0.667	nerve growth factor receptor signaling pathway
GO:0048037	MF	0.645	0.738	0.933	0.669	cofactor binding
GO:0048193	BP	0.38	0.711	0.873	0.269	Golgi vesicle transport
GO:0048468	BP	0.18	0.528	0.659	0.434	cell development
GO:0048513	BP	0.212	0.645	0.567	0.636	organ development
GO:0048514	BP	0.279	0.45	0.876	0.313	blood vessel morphogenesis
GO:0048545	BP	0.338	0.417	0.915	0.434	response to steroid hormone stimulus
GO:0048562	BP	0.34	0.706	0.827	0.245	embryonic organ morphogenesis
GO:0048589	BP	0.057	0.109	0.946	0.119	developmental growth
GO:0048598	BP	0.311	0.457	0.871	0.398	embryonic morphogenesis
GO:0048666	BP	0.31	0.222	0.971	0.667	neuron development
GO:0048699	BP	0.342	0.351	0.922	0.667	generation of neurons
GO:0048732	BP	0.163	0.369	0.846	0.192	gland development
GO:0048812	BP	0.359	0.212	0.988	0.774	neuron projection morphogenesis
GO:0048870	BP	0.263	0.297	0.919	0.48	cell motility
GO:0050662	MF	0.526	0.759	0.888	0.462	coenzyme binding
GO:0050727	BP	0.194	0.533	0.801	0.15	regulation of inflammatory response
GO:0050776	BP	0.531	0.488	0.958	0.757	regulation of immune response
GO:0050778	BP	0.593	0.468	0.986	0.866	positive regulation of immune response
GO:0050804	BP	0.289	0.188	0.988	0.529	regulation of synaptic transmission
GO:0050863	BP	0.184	0.459	0.813	0.181	regulation of T cell activation
GO:0050870	BP	0.271	0.348	0.944	0.296	positive regulation of T cell activation
GO:0050878	BP	0.304	0.221	0.971	0.635	regulation of body fluid levels
GO:0050900	BP	0.433	0.352	0.982	0.613	leukocyte migration
GO:0051046	BP	0.244	0.56	0.756	0.276	regulation of secretion
GO:0051047	BP	0.178	0.536	0.759	0.155	positive regulation of secretion
GO:0051082	MF	0.448	0.75	0.792	0.434	unfolded protein binding
GO:0051090	BP	0.273	0.157	0.986	0.636	regulation of sequence-specific DNA binding transcription factor activity
GO:0051091	BP	0.138	0.111	0.978	0.278	positive regulation of sequence-specific DNA binding transcription factor activity
GO:0051128	BP	0.159	0.803	0.348	0.404	regulation of cellular component organization
GO:0051186	BP	0.477	0.798	0.837	0.388	cofactor metabolic process
GO:0051247	BP	0.161	0.245	0.884	0.443	positive regulation of protein metabolic process
GO:0051259	BP	0.307	0.25	0.97	0.524	protein oligomerization
GO:0051260	BP	0.174	0.35	0.873	0.198	protein homooligomerization
GO:0051270	BP	0.294	0.374	0.909	0.408	regulation of cellular component movement
GO:0051272	BP	0.302	0.567	0.855	0.26	positive regulation of cellular component movement
GO:0051276	BP	0.297	0.948	0.388	0.298	chromosome organization
GO:0051301	BP	0.236	0.282	0.927	0.372	cell division
GO:0051345	BP	0.32	0.59	0.769	0.413	positive regulation of hydrolase activity
GO:0051346	BP	0.292	0.51	0.841	0.323	negative regulation of hydrolase activity
GO:0051347	BP	0.231	0.254	0.934	0.408	positive regulation of transferase activity
GO:0051493	BP	0.225	0.091	0.996	0.667	regulation of cytoskeleton organization
GO:0051603	BP	0.364	0.262	0.978	0.667	proteolysis involved in cellular protein catabolic process
GO:0051606	BP	0.88	0.815	0.999	0.992	detection of stimulus
GO:0051649	BP	0.373	0.726	0.657	0.572	establishment of localization in cell
GO:0051716	BP	0.074	0.75	0.34	0.858	cellular response to stimulus
GO:0051726	BP	0.188	0.887	0.302	0.298	regulation of cell cycle
GO:0052548	BP	0.338	0.539	0.857	0.364	regulation of endopeptidase activity
GO:0055074	BP	0.424	0.333	0.982	0.625	calcium ion homeostasis
GO:0055114	BP	0.593	0.767	0.831	0.736	oxidation-reduction process
GO:0060429	BP	0.3	0.584	0.78	0.341	epithelium development
GO:0060548	BP	0.143	0.574	0.6	0.274	negative regulation of cell death
GO:0060562	BP	0.272	0.648	0.79	0.205	epithelial tube morphogenesis
GO:0060627	BP	0.147	0.038	0.999	0.667	regulation of vesicle-mediated transport
GO:0070848	BP	0.268	0.343	0.93	0.329	response to growth factor stimulus
GO:0070887	BP	0.382	0.43	0.9	0.761	cellular response to chemical stimulus
GO:0071103	BP	0.314	0.232	0.982	0.52	DNA conformation change
GO:0071156	BP	0.295	0.197	0.984	0.56	regulation of cell cycle arrest
GO:0071310	BP	0.337	0.216	0.983	0.868	cellular response to organic substance
GO:0071345	BP	0.495	0.423	0.971	0.712	cellular response to cytokine stimulus
GO:0071363	BP	0.293	0.145	0.994	0.692	cellular response to growth factor stimulus
GO:0072001	BP	0.192	0.542	0.784	0.154	renal system development
GO:0080134	BP	0.148	0.313	0.828	0.356	regulation of response to stress
GO:2000145	BP	0.284	0.455	0.863	0.343	regulation of cell motility
GO:2000147	BP	0.214	0.379	0.888	0.229	positive regulation of cell motility
